# Supplementary material for: Evidence for Positive Selection on a Number of MicroRNA Regulatory Interactions during Recent Human Evolution
Source: PLoS Genet. 2012 Mar 22;8(3):e1002578. doi: 10.1371/journal.pgen.1002578 (PMC3310733; doi:10.1371/journal.pgen.1002578)
Supplement: Table S1 — The 30 SNPs and 26 human genes identified in this study. The confidence of miRNA target prediction and the associated selection statistics are also shown. Alternative transcripts of these genes as annotated by RefSeq are shown individually. Note that more than one miRNAs can share one target site and thus a single SNP can impact the regulation by multiple microRNAs, for example the SNP rs9893667 on gene NM_006380 (APPBP2) can influence the target site of hsa-miR-362-3p, hsa-miR-329, and hsa-miR-603 (highlighted in bold). (XLS) [file pgen.1002578.s010.xls]

## Sheet: TableS1_SNP_details
REFSEQ	SYMBOL	SNP	mALLELE	WINDOW_STARTPOS	WINDOW_ENDPOS	SNP_IN_WINDOW_POS	MICRORNA	SITETYPE	SITE_START	SITE_END	3' pairing contribution	local AU contribution	position contribution	CONTEXTsCORE	PERCENTILE	MIRNAfAM	H_CEU	H_YRI	H_ASN	I HS_CEU	I HS_YRI	I HS_ASN	FST
NM_003183	ADAM17	rs6705408	C	68	82	75	hsa-miR-300	m8	72	78	0.005	-0.03	-0.031	-0.217	76	miR-300	-7.48263	10.6947	-130.463	-0.530916	-0.373914	-	0.507805
NM_003183	ADAM17	rs6705408	C	68	82	75	hsa-miR-381	m8	72	78	0.0205	-0.03	-0.031	-0.2015	76	miR-300	-7.48263	10.6947	-130.463	-0.530916	-0.373914	-	0.507805
NM_016824	ADD3	rs1127522	G	179	193	186	hsa-miR-422a	1a	181	187	0.0038	-0.1	-0.019	-0.2142	85	miR-378/422a	NA	-3.22745	NA	NA	2.46785	NA	0.618752
NM_019903	ADD3	rs1127522	G	179	193	186	hsa-miR-516b	1a	182	188	0.0038	-0.093	-0.019	-0.2072	77	miR-516b	NA	-3.22745	NA	NA	2.46785	NA	0.618752
NM_001121	ADD3	rs1127522	G	179	193	186	hsa-miR-378	1a	181	187	0.0038	-0.1	-0.019	-0.2142	85	miR-378/422a	NA	-3.22745	NA	NA	2.46785	NA	0.618752
NM_016824	ADD3	rs1127522	G	179	193	186	hsa-miR-378	1a	181	187	0.0038	-0.1	-0.019	-0.2142	85	miR-378/422a	NA	-3.22745	NA	NA	2.46785	NA	0.618752
NM_001121	ADD3	rs1127522	G	179	193	186	hsa-miR-1299	1a	182	188	-0.00675	-0.093	-0.019	-0.21775	81	miR-1299	NA	-3.22745	NA	NA	2.46785	NA	0.618752
NM_019903	ADD3	rs1127522	G	179	193	186	hsa-miR-378	1a	181	187	0.0038	-0.1	-0.019	-0.2142	85	miR-378/422a	NA	-3.22745	NA	NA	2.46785	NA	0.618752
NM_019903	ADD3	rs1127522	G	179	193	186	hsa-miR-1299	1a	182	188	-0.00675	-0.093	-0.019	-0.21775	81	miR-1299	NA	-3.22745	NA	NA	2.46785	NA	0.618752
NM_001121	ADD3	rs1127522	G	179	193	186	hsa-miR-516b	1a	182	188	0.0038	-0.093	-0.019	-0.2072	77	miR-516b	NA	-3.22745	NA	NA	2.46785	NA	0.618752
NM_019903	ADD3	rs1127522	G	179	193	186	hsa-miR-422a	1a	181	187	0.0038	-0.1	-0.019	-0.2142	85	miR-378/422a	NA	-3.22745	NA	NA	2.46785	NA	0.618752
NM_016824	ADD3	rs1127522	G	179	193	186	hsa-miR-516b	1a	182	188	0.0038	-0.093	-0.019	-0.2072	77	miR-516b	NA	-3.22745	NA	NA	2.46785	NA	0.618752
NM_016824	ADD3	rs1127522	G	179	193	186	hsa-miR-1299	1a	182	188	-0.00675	-0.093	-0.019	-0.21775	81	miR-1299	NA	-3.22745	NA	NA	2.46785	NA	0.618752
NM_001121	ADD3	rs1127522	G	179	193	186	hsa-miR-422a	1a	181	187	0.0038	-0.1	-0.019	-0.2142	85	miR-378/422a	NA	-3.22745	NA	NA	2.46785	NA	0.618752
NM_006380	APPBP2	rs9893667	C	3382	3396	3389	hsa-miR-362-3p	8mer	3388	3395	0.0028	0.044	0.107	-0.1562	62	miR-329/362-3p	NA	3.01653	NA	NA	0.759858	NA	0.822717
NM_006380	APPBP2	rs6503971	G	3896	3910	3903	hsa-miR-943	8mer	3898	3905	0.0028	0.079	0.019	-0.2092	76	miR-943	NA	3.66611	NA	NA	0.458353	NA	0.508963
NM_006380	APPBP2	rs9893667	C	3382	3396	3389	hsa-miR-329	8mer	3388	3395	0.00075	0.044	0.107	-0.15825	63	miR-329/362-3p	NA	3.01653	NA	NA	0.759858	NA	0.822717
NM_006380	APPBP2	rs9893667	C	3382	3396	3389	hsa-miR-603	1a	3389	3395	0.0038	0.015	0.042	-0.0382	10	miR-603	NA	3.01653	NA	NA	0.759858	NA	0.822717
NM_001008393	C4orf46	rs3210749	C	2027	2041	2034	hsa-miR-486-5p	m8	2034	2040	-0.026	-0.036	0.044	-0.179	88	miR-486/486-5p	-36.521	-3.69244	-117.849	-0.373932	-	-0.860317	0.598659
NM_004288	CYTIP	rs267992	T	670	684	677	hsa-miR-489	m8	671	677	0.0205	0.021	-0.002	-0.1215	34	miR-489.h	-107.257	-15.488	-96.9572	0.58738	0.732378	-	0.529737
NM_000788	DCK	rs4643786	C	158	172	165	hsa-miR-582-3p	m8	164	170	0.005	-0.086	-0.022	-0.264	89	miR-582-3p	-89.7796	-3.32353	-98.842	-0.630784	0.137274	-	0.653711
NM_000110	DPYD	rs291592	C	761	775	768	hsa-miR-548p	m8	764	770	0.005	0.049	0.005	-0.102	16	miR-548p	-8.78291	10.8796	-3.04122	0.446176	0.355605	-	0.502731
NM_000110	DPYD	rs291592	C	761	775	768	hsa-miR-545	m8	765	771	0.0205	-0.007	0.005	-0.1425	48	miR-545	-8.78291	10.8796	-3.04122	0.446176	0.355605	-	0.502731
NM_006544	EXOC5	rs10150771	C	135	149	142	hsa-miR-647	m8	142	148	-0.026	-0.099	-0.024	-0.31	93	miR-647	-90.5692	-36.2941	-100.328	2.91208	-0.94661	1.70292	0.660272
NM_006544	EXOC5	rs3742577	C	2780	2794	2787	hsa-miR-514	1a	2786	2792	0.0249	-0.088	0.076	-0.0861	20	miR-514	-90.914	-34.8246	-96.2581	-1.96901	1.65187	-1.03124	0.655322
NM_006544	EXOC5	rs10150771	C	135	149	142	hsa-miR-604	1a	142	148	0.0038	-0.054	-0.022	-0.1712	85	miR-604	-90.5692	-36.2941	-100.328	2.91208	-0.94661	1.70292	0.660272
NM_000520	HEXA	rs3087652	T	508	522	515	hsa-miR-758	8mer	509	516	0.0028	0.122	-0.049	-0.2342	88	miR-758	-80.7204	5.82157	-44.3608	-	0.156154	-0.141838	0.55013
NM_000458	HNF1B	rs1058166	C	377	391	384	hsa-miR-421	8mer	382	389	0.0028	0.069	-0.004	-0.2422	85	miR-421	-15.5073	-7.28627	NA	-0.270965	-0.366167	NA	0.533675
NM_001165923	HNF1B	rs1058166	C	377	391	384	hsa-miR-421	8mer	382	389	0.0028	0.069	-0.004	-0.2422	85	miR-421	-15.5073	-7.28627	NA	-0.270965	-0.366167	NA	0.533675
NM_002254	KIF3C	rs6731972	C	634	648	641	hsa-miR-671-5p	m8	641	647	-0.0105	0.022	0.021	-0.1285	52	miR-671-5p	-43.458	-2.97619	-107.476	0.486095	-0.581365	-1.32314	0.578667
NM_015340	LARS2	rs267266	A	382	396	389	hsa-miR-519e	m8	385	391	-0.026	0.009	-0.002	-0.18	73	miR-515-3p/519e	NA	-0.387115	NA	NA	-1.78356	NA	0.517315
NM_015340	LARS2	rs267266	A	382	396	389	hsa-miR-515-3p	m8	385	391	-0.0105	0.009	-0.002	-0.1645	74	miR-515-3p/519e	NA	-0.387115	NA	NA	-1.78356	NA	0.517315
NM_203351	MAP3K3	rs15637	G	906	920	913	hsa-miR-1280	m8	909	915	0.005	0.07	0.046	-0.04	29	miR-1280	5.6521	1.00028	-37.4665	0.847073	-2.21926	-	0.512258
NM_002401	MAP3K3	rs15637	G	906	920	913	hsa-miR-1280	m8	909	915	0.005	0.07	0.046	-0.04	29	miR-1280	5.6521	1.00028	-37.4665	0.847073	-2.21926	-	0.512258
NM_025152	NUBPL	rs7148746	G	1881	1895	1888	hsa-miR-489	m8	1888	1894	-0.0105	-0.012	-0.023	-0.2065	70	miR-489.h	-15.1176	-27.6518	NA	-	3.3857	NA	0.815249
NM_000916	OXTR	rs237884	G	1071	1085	1078	hsa-miR-186	1a	1076	1082	0.0038	0.01	0.045	-0.0402	8	miR-186	-33.102	-9.33782	NA	-0.584151	-0.0302509	NA	0.502445
NM_018945	PDE7B	rs7753890	C	3272	3286	3279	hsa-miR-657	m8	3277	3283	-0.026	-0.075	0.004	-0.258	86	miR-657	-69.7039	4.37311	-62.1983	-	-0.611174	0.3195	0.674353
NM_001040007	RSPO4	rs516714	G	787	801	794	hsa-miR-671-5p	8mer	792	799	-0.00745	0.039	0.066	-0.21245	77	miR-671-5p	-	-	-	-	-	-	0.513515
NM_001029871	RSPO4	rs516714	G	787	801	794	hsa-miR-671-5p	8mer	792	799	-0.00745	0.039	0.066	-0.21245	77	miR-671-5p	-	-	-	-	-	-	0.513515
NM_021734	SLC25A19	rs7198	G	267	281	274	hsa-miR-768-5p (#)	1a	272	278	0.0038	0.074	-0.018	-0.0392	8	miR-768-5p	-60.9686	-9.87255	-91.0966	-1.44426	-	-2.2639	0.638151
NM_021734	SLC25A19	rs7198	G	267	281	274	hsa-miR-122	8mer	269	276	-0.00335	0.111	-0.036	-0.23835	92	miR-122	-60.9686	-9.87255	-91.0966	-1.44426	-	-2.2639	0.638151
NM_021734	SLC25A19	rs7198	G	267	281	274	hsa-miR-574-5p	m8	268	274	0.005	0.065	-0.019	-0.11	41	miR-574-5p	-60.9686	-9.87255	-91.0966	-1.44426	-	-2.2639	0.638151
NM_001126121	SLC25A19	rs7198	G	267	281	274	hsa-miR-122	8mer	269	276	-0.00335	0.111	-0.036	-0.23835	92	miR-122	-60.9686	-9.87255	-91.0966	-1.44426	-	-2.2639	0.638151
NM_001126121	SLC25A19	rs7198	G	267	281	274	hsa-miR-768-5p (#)	1a	272	278	0.0038	0.074	-0.018	-0.0392	8	miR-768-5p	-60.9686	-9.87255	-91.0966	-1.44426	-	-2.2639	0.638151
NM_001126122	SLC25A19	rs7198	G	267	281	274	hsa-miR-122	8mer	269	276	-0.00335	0.111	-0.036	-0.23835	92	miR-122	-60.9686	-9.87255	-91.0966	-1.44426	-	-2.2639	0.638151
NM_001126121	SLC25A19	rs7198	G	267	281	274	hsa-miR-574-5p	m8	268	274	0.005	0.065	-0.019	-0.11	41	miR-574-5p	-60.9686	-9.87255	-91.0966	-1.44426	-	-2.2639	0.638151
NM_001126122	SLC25A19	rs7198	G	267	281	274	hsa-miR-574-5p	m8	268	274	0.005	0.065	-0.019	-0.11	41	miR-574-5p	-60.9686	-9.87255	-91.0966	-1.44426	-	-2.2639	0.638151
NM_001126122	SLC25A19	rs7198	G	267	281	274	hsa-miR-768-5p (#)	1a	272	278	0.0038	0.074	-0.018	-0.0392	8	miR-768-5p	-60.9686	-9.87255	-91.0966	-1.44426	-	-2.2639	0.638151
NM_005871	SMNDC1	rs1050755	C	302	316	309	hsa-miR-603	1a	307	313	-0.0173	-0.056	-0.01	-0.1823	65	miR-603	-8.48767	-5.99552	-3.15754	1.3034	-	1.74009	0.531575
NM_005871	SMNDC1	rs1050755	C	302	316	309	hsa-miR-362-3p	8mer	306	313	0.00075	-0.095	-0.018	-0.42225	99	miR-329/362-3p	-8.48767	-5.99552	-3.15754	1.3034	-	1.74009	0.531575
NM_005871	SMNDC1	rs1050755	C	302	316	309	hsa-miR-329	8mer	306	313	-0.0054	-0.095	-0.018	-0.4284	99	miR-329/362-3p	-8.48767	-5.99552	-3.15754	1.3034	-	1.74009	0.531575
NM_001146283	TCF7L2	rs1056877	T	358	372	365	hsa-miR-330-3p	m8	360	366	0.005	0.011	-0.004	-0.149	60	miR-330-3p	NA	-12.4992	NA	NA	-0.449	NA	0.692805
NM_001146274	TCF7L2	rs1056877	T	20	34	27	hsa-miR-330-3p	m8	22	28	0.005	-0.122	-0.035	-0.313	96	miR-330-3p	NA	-12.4992	NA	NA	-0.449	NA	0.692805
NM_001146284	TCF7L2	rs1056877	T	358	372	365	hsa-miR-330-3p	m8	360	366	0.005	0.011	-0.004	-0.149	60	miR-330-3p	NA	-12.4992	NA	NA	-0.449	NA	0.692805
NM_001146285	TCF7L2	rs1056877	T	20	34	27	hsa-miR-330-3p	m8	22	28	0.005	-0.122	-0.035	-0.313	96	miR-330-3p	NA	-12.4992	NA	NA	-0.449	NA	0.692805
NM_030756	TCF7L2	rs1056877	T	20	34	27	hsa-miR-330-3p	m8	22	28	0.005	-0.122	-0.035	-0.313	96	miR-330-3p	NA	-12.4992	NA	NA	-0.449	NA	0.692805
NM_001146286	TCF7L2	rs1056877	T	358	372	365	hsa-miR-330-3p	m8	360	366	0.005	0.011	-0.004	-0.149	60	miR-330-3p	NA	-12.4992	NA	NA	-0.449	NA	0.692805
NM_015059	TLN2	rs16945912	T	186	200	193	hsa-miR-1197	1a	193	199	0.01435	0.064	-0.018	-0.03865	8	miR-1197	-63.0826	-24.6835	-21.7918	-	0.444355	-	0.504656
NM_019022	TMX3	rs309202	C	638	652	645	hsa-miR-513b	m8	642	648	0.005	-0.095	0.021	-0.23	80	miR-513b	NA	0.038095	NA	NA	-0.0682385	NA	0.615157
NM_001042601	TTC14	rs7645817	G	164	178	171	hsa-miR-342-3p	1a	170	176	-0.0173	-0.073	-0.02	-0.2093	84	miR-342/342-3p	-54.3308	8.14034	NA	-0.842387	0.117462	NA	0.554868
NM_001042601	TTC14	rs7645817	G	164	178	171	hsa-miR-1229	1a	171	177	0.0038	-0.05	-0.02	-0.1652	70	miR-1229	-54.3308	8.14034	NA	-0.842387	0.117462	NA	0.554868
NM_000550	TYRP1	rs683	C	116	130	123	hsa-miR-155	8mer	121	128	0.0028	-0.098	-0.049	-0.4542	94	miR-155	-26.4151	-42.6132	-79.4588	3.3046	-0.851817	-	0.556808
NM_000550	TYRP1	rs910	A	846	860	853	hsa-miR-155	m8	847	853	0.0205	-0.138	-0.016	-0.2945	81	miR-155	-26.2807	-41.6008	-81.4904	3.03178	-0.872477	-	0.56451
NM_022166	XYLT1	rs8044934	A	1786	1800	1793	hsa-miR-365	m8	1787	1793	0.0205	0.044	0.1	0.0035	9	miR-365	-42.898	-6.27759	-50.9137	-	0.303481	-	0.592521
NM_022166	XYLT1	rs8046024	T	1860	1874	1867	hsa-miR-624	m8	1867	1873	0.005	-0.039	0.1	-0.095	30	miR-624	-42.9697	-5.70504	-50.7052	-	0.628523	-	0.592521
NM_017652	ZNF586	rs10401255	C	391	405	398	hsa-miR-31	8mer	392	399	-0.00335	0.089	-0.003	-0.22735	77	miR-31	-6.4549	5.12577	-4.3023	-	-1.62123	-	0.570075
#NOTE: miR-768-5p is in a dubious status, which has been withdrawn from miRBase
