# Supplementary material for: Evidence for Positive Selection on a Number of MicroRNA Regulatory Interactions during Recent Human Evolution
Source: PLoS Genet. 2012 Mar 22;8(3):e1002578. doi: 10.1371/journal.pgen.1002578 (PMC3310733; doi:10.1371/journal.pgen.1002578)
Supplement: Table S2 — Summary of molecular functions of the identified genes. Annotations were queried from DAVID (http://david.abcc.ncifcrf.gov). In this table, each gene is annotated with its OMIM disease association, gene ontology and KEGG pathways. Note C4orf46 is a hypothetical gene with no function annotation. (XLS) [file pgen.1002578.s011.xls]

## Sheet: Table S2
ID	Gene Name	Species	GOTERM_BP_FAT	GOTERM_CC_FAT	GOTERM_MF_FAT	KEGG_PATHWAY	OMIM_DISEASE
ADAM17	ADAM metallopeptidase domain 17	Homo sapiens	GO:0000079~regulation of cyclin-dependent protein kinase activity,GO:0000082~G1/S transition of mitotic cell cycle,GO:0000278~mitotic cell cycle,GO:0001558~regulation of cell growth,GO:0001666~response to hypoxia,GO:0001775~cell activation,GO:0001817~regulation of cytokine production,GO:0001818~negative regulation of cytokine production,GO:0001819~positive regulation of cytokine production,GO:000…	GO:0001726~ruffle,GO:0005856~cytoskeleton,GO:0005886~plasma membrane,GO:0005887~integral to plasma membrane,GO:0005911~cell-cell junction,GO:0005912~adherens junction,GO:0005924~cell-substrate adherens junction,GO:0005925~focal adhesion,GO:0009986~cell surface,GO:0015629~actin cytoskeleton,GO:0016021~integral to membrane,GO:0016323~basolateral plasma membrane,GO:0016324~apical plasma membrane,GO:…	GO:0004175~endopeptidase activity,GO:0004222~metalloendopeptidase activity,GO:0005138~interleukin-6 receptor binding,GO:0005178~integrin binding,GO:0008233~peptidase activity,GO:0008237~metallopeptidase activity,GO:0008270~zinc ion binding,GO:0017124~SH3 domain binding,GO:0019904~protein domain specific binding,GO:0030165~PDZ domain binding,GO:0032403~protein complex binding,GO:0043167~ion bindin…	hsa04330:Notch signaling pathway,hsa05010:Alzheimer's disease,hsa05120:Epithelial cell signaling in Helicobacter pylori infection,
ADD3	adducin 3 (gamma)	Homo sapiens		GO:0000228~nuclear chromosome,GO:0000793~condensed chromosome,GO:0000794~condensed nuclear chromosome,GO:0005694~chromosome,GO:0005856~cytoskeleton,GO:0005886~plasma membrane,GO:0005911~cell-cell junction,GO:0005938~cell cortex,GO:0009898~internal side of plasma membrane,GO:0030054~cell junction,GO:0043228~non-membrane-bounded organelle,GO:0043232~intracellular non-membrane-bounded organelle,GO:0…	GO:0003779~actin binding,GO:0005080~protein kinase C binding,GO:0005198~structural molecule activity,GO:0005200~structural constituent of cytoskeleton,GO:0005516~calmodulin binding,GO:0008092~cytoskeletal protein binding,GO:0019899~enzyme binding,GO:0019900~kinase binding,GO:0019901~protein kinase binding,GO:0043167~ion binding,GO:0043169~cation binding,GO:0046872~metal ion binding,
APPBP2	amyloid beta precursor protein (cytoplasmic tail) binding protein 2	Homo sapiens	GO:0006886~intracellular protein transport,GO:0008104~protein localization,GO:0015031~protein transport,GO:0034613~cellular protein localization,GO:0045184~establishment of protein localization,GO:0046907~intracellular transport,GO:0070727~cellular macromolecule localization,	GO:0005856~cytoskeleton,GO:0005874~microtubule,GO:0005875~microtubule associated complex,GO:0015630~microtubule cytoskeleton,GO:0019898~extrinsic to membrane,GO:0043228~non-membrane-bounded organelle,GO:0043232~intracellular non-membrane-bounded organelle,GO:0044430~cytoskeletal part,	GO:0003774~motor activity,GO:0003777~microtubule motor activity,
C4orf46	chromosome 4 open reading frame 4	Homo sapiens	NA	NA	NA	NA	NA
CYTIP	cytohesin 1 interacting protein	Homo sapiens	GO:0030155~regulation of cell adhesion,	GO:0005768~endosome,GO:0005769~early endosome,GO:0005938~cell cortex,
DCK	deoxycytidine kinase	Homo sapiens	GO:0006213~pyrimidine nucleoside metabolic process,GO:0006220~pyrimidine nucleotide metabolic process,GO:0009116~nucleoside metabolic process,GO:0009120~deoxyribonucleoside metabolic process,GO:0017144~drug metabolic process,GO:0046092~deoxycytidine metabolic process,GO:0046125~pyrimidine deoxyribonucleoside metabolic process,	GO:0005829~cytosol,	GO:0000166~nucleotide binding,GO:0000287~magnesium ion binding,GO:0001882~nucleoside binding,GO:0001883~purine nucleoside binding,GO:0001884~pyrimidine nucleoside binding,GO:0004137~deoxycytidine kinase activity,GO:0005524~ATP binding,GO:0008144~drug binding,GO:0017076~purine nucleotide binding,GO:0019136~deoxynucleoside kinase activity,GO:0019205~nucleobase, nucleoside, nucleotide kinase activit…	hsa00230:Purine metabolism,hsa00240:Pyrimidine metabolism,
DPYD	dihydropyrimidine dehydrogenase	Homo sapiens	GO:0006144~purine base metabolic process,GO:0006145~purine base catabolic process,GO:0006206~pyrimidine base metabolic process,GO:0006207~'de novo' pyrimidine base biosynthetic process,GO:0006208~pyrimidine base catabolic process,GO:0006210~thymine catabolic process,GO:0006212~uracil catabolic process,GO:0006213~pyrimidine nucleoside metabolic process,GO:0006214~thymidine catabolic process,GO:000…	GO:0005829~cytosol,	GO:0000166~nucleotide binding,GO:0001882~nucleoside binding,GO:0001883~purine nucleoside binding,GO:0004152~dihydroorotate dehydrogenase activity,GO:0004158~dihydroorotate oxidase activity,GO:0004159~dihydrouracil dehydrogenase (NAD+) activity,GO:0005506~iron ion binding,GO:0009055~electron carrier activity,GO:0016628~oxidoreductase activity, acting on the CH-CH group of donors, NAD or NADP as ac…	hsa00240:Pyrimidine metabolism,hsa00410:beta-Alanine metabolism,hsa00770:Pantothenate and CoA biosynthesis,hsa00983:Drug metabolism,	5-fluorouracil toxicity,Dihydropyrimidine dehydrogenase deficiency,Fluorouracil toxicity, sensitivity to,Thymine-uraciluria,
EXOC5	exocyst complex component 5	Homo sapiens	GO:0006887~exocytosis,GO:0006892~post-Golgi vesicle-mediated transport,GO:0008104~protein localization,GO:0015031~protein transport,GO:0016192~vesicle-mediated transport,GO:0022406~membrane docking,GO:0032940~secretion by cell,GO:0045184~establishment of protein localization,GO:0046903~secretion,GO:0046907~intracellular transport,GO:0048193~Golgi vesicle transport,GO:0048278~vesicle docking,
HEXA	hexosaminidase A (alpha polypeptide)	Homo sapiens	GO:0001501~skeletal system development,GO:0001508~regulation of action potential,GO:0001573~ganglioside metabolic process,GO:0005976~polysaccharide metabolic process,GO:0006022~aminoglycan metabolic process,GO:0006643~membrane lipid metabolic process,GO:0006664~glycolipid metabolic process,GO:0006665~sphingolipid metabolic process,GO:0006672~ceramide metabolic process,GO:0006687~glycosphingolipid…	GO:0000323~lytic vacuole,GO:0005764~lysosome,GO:0005773~vacuole,	GO:0004563~beta-N-acetylhexosaminidase activity,GO:0015929~hexosaminidase activity,GO:0043167~ion binding,GO:0043169~cation binding,GO:0046982~protein heterodimerization activity,GO:0046983~protein dimerization activity,	hsa00511:Other glycan degradation,hsa00520:Amino sugar and nucleotide sugar metabolism,hsa00531:Glycosaminoglycan degradation,hsa00603:Glycosphingolipid biosynthesis,hsa00604:Glycosphingolipid biosynthesis,hsa04142:Lysosome,	GM2-gangliosidosis, several forms,Hex A pseudodeficiency,Tay-Sachs disease,
HNF1B	HNF1 homeobox B	Homo sapiens	GO:0001655~urogenital system development,GO:0001701~in utero embryonic development,GO:0001822~kidney development,GO:0001824~blastocyst development,GO:0001825~blastocyst formation,GO:0001826~inner cell mass cell differentiation,GO:0002790~peptide secretion,GO:0003001~generation of a signal involved in cell-cell signaling,GO:0003002~regionalization,GO:0003006~reproductive developmental process,GO:0…	GO:0005654~nucleoplasm,GO:0005667~transcription factor complex,GO:0005730~nucleolus,GO:0031974~membrane-enclosed lumen,GO:0031981~nuclear lumen,GO:0043228~non-membrane-bounded organelle,GO:0043232~intracellular non-membrane-bounded organelle,GO:0043233~organelle lumen,GO:0044451~nucleoplasm part,GO:0070013~intracellular organelle lumen,	GO:0003677~DNA binding,GO:0003700~transcription factor activity,GO:0016563~transcription activator activity,GO:0030528~transcription regulator activity,GO:0042802~identical protein binding,GO:0042803~protein homodimerization activity,GO:0043565~sequence-specific DNA binding,GO:0046982~protein heterodimerization activity,GO:0046983~protein dimerization activity,	hsa04950:Maturity onset diabetes of the young,	Diabetes mellitus, noninsulin-dependent,Diabetes, type 2, protection against,Multiple loci identified in a genome-wide association study of prostate cancer,Multiple newly identified loci associated with prostate cancer susceptibility,Prostate cancer, hereditary, 11,Prostate cancer, susceptibility to,Renal cell carcinoma,Renal cysts and diabetes syndrome,Two variants on chromosome 17 confer prosta…
KIF3C	kinesin family member 3C	Homo sapiens	GO:0007017~microtubule-based process,GO:0007018~microtubule-based movement,	GO:0005856~cytoskeleton,GO:0005871~kinesin complex,GO:0005874~microtubule,GO:0005875~microtubule associated complex,GO:0015630~microtubule cytoskeleton,GO:0043228~non-membrane-bounded organelle,GO:0043232~intracellular non-membrane-bounded organelle,GO:0044430~cytoskeletal part,	GO:0000166~nucleotide binding,GO:0001882~nucleoside binding,GO:0001883~purine nucleoside binding,GO:0003774~motor activity,GO:0003777~microtubule motor activity,GO:0005524~ATP binding,GO:0017076~purine nucleotide binding,GO:0030554~adenyl nucleotide binding,GO:0032553~ribonucleotide binding,GO:0032555~purine ribonucleotide binding,GO:0032559~adenyl ribonucleotide binding,
LARS2	leucyl-tRNA synthetase 2, mitochondrial	Homo sapiens	GO:0006399~tRNA metabolic process,GO:0006412~translation,GO:0006418~tRNA aminoacylation for protein translation,GO:0006429~leucyl-tRNA aminoacylation,GO:0034660~ncRNA metabolic process,GO:0043038~amino acid activation,GO:0043039~tRNA aminoacylation,	GO:0005739~mitochondrion,GO:0005759~mitochondrial matrix,GO:0031974~membrane-enclosed lumen,GO:0031980~mitochondrial lumen,GO:0043233~organelle lumen,GO:0044429~mitochondrial part,GO:0070013~intracellular organelle lumen,	GO:0000166~nucleotide binding,GO:0001882~nucleoside binding,GO:0001883~purine nucleoside binding,GO:0004812~aminoacyl-tRNA ligase activity,GO:0004823~leucine-tRNA ligase activity,GO:0005524~ATP binding,GO:0016875~ligase activity, forming carbon-oxygen bonds,GO:0016876~ligase activity, forming aminoacyl-tRNA and related compounds,GO:0017076~purine nucleotide binding,GO:0030554~adenyl nucleotide bi…	hsa00290:Valine, leucine and isoleucine biosynthesis,hsa00970:Aminoacyl-tRNA biosynthesis,
MAP3K3	mitogen-activated protein kinase kinase kinase 3	Homo sapiens	GO:0000165~MAPKKK cascade,GO:0006468~protein amino acid phosphorylation,GO:0006793~phosphorus metabolic process,GO:0006796~phosphate metabolic process,GO:0007242~intracellular signaling cascade,GO:0007243~protein kinase cascade,GO:0009967~positive regulation of signal transduction,GO:0010627~regulation of protein kinase cascade,GO:0010647~positive regulation of cell communication,GO:0010740~posit…		GO:0000166~nucleotide binding,GO:0000287~magnesium ion binding,GO:0001882~nucleoside binding,GO:0001883~purine nucleoside binding,GO:0004672~protein kinase activity,GO:0004674~protein serine/threonine kinase activity,GO:0004709~MAP kinase kinase kinase activity,GO:0005524~ATP binding,GO:0017076~purine nucleotide binding,GO:0030554~adenyl nucleotide binding,GO:0032553~ribonucleotide binding,GO:003…	hsa04010:MAPK signaling pathway,hsa04722:Neurotrophin signaling pathway,hsa04912:GnRH signaling pathway,	Many sequence variants affecting diversity of adult human height,
NUBPL	nucleotide binding protein-like	Homo sapiens			GO:0000166~nucleotide binding,GO:0001882~nucleoside binding,GO:0001883~purine nucleoside binding,GO:0005524~ATP binding,GO:0017076~purine nucleotide binding,GO:0030554~adenyl nucleotide binding,GO:0032553~ribonucleotide binding,GO:0032555~purine ribonucleotide binding,GO:0032559~adenyl ribonucleotide binding,		Genome-wide association analysis of susceptibility and clinical phenotype in multiple sclerosis,Whole genome association study identifies polymorphisms associated with QT prolongation during iloperidone treatment of schizophrenia,
OXTR	oxytocin receptor	Homo sapiens	GO:0000165~MAPKKK cascade,GO:0001696~gastric acid secretion,GO:0001967~suckling behavior,GO:0001975~response to amphetamine,GO:0003012~muscle system process,GO:0003013~circulatory system process,GO:0006873~cellular ion homeostasis,GO:0006874~cellular calcium ion homeostasis,GO:0006875~cellular metal ion homeostasis,GO:0006936~muscle contraction,GO:0006937~regulation of muscle contraction,GO:00069…	GO:0005886~plasma membrane,GO:0005887~integral to plasma membrane,GO:0005902~microvillus,GO:0005911~cell-cell junction,GO:0005912~adherens junction,GO:0005913~cell-cell adherens junction,GO:0016021~integral to membrane,GO:0016324~apical plasma membrane,GO:0030054~cell junction,GO:0031224~intrinsic to membrane,GO:0031226~intrinsic to plasma membrane,GO:0042995~cell projection,GO:0044459~plasma mem…	GO:0001653~peptide receptor activity,GO:0004990~oxytocin receptor activity,GO:0005000~vasopressin receptor activity,GO:0008528~peptide receptor activity, G-protein coupled,GO:0017046~peptide hormone binding,GO:0042277~peptide binding,GO:0042562~hormone binding,	hsa04020:Calcium signaling pathway,hsa04080:Neuroactive ligand-receptor interaction,
PDE7B	phosphodiesterase 7B	Homo sapiens	GO:0007267~cell-cell signaling,GO:0007268~synaptic transmission,GO:0019226~transmission of nerve impulse,GO:0050877~neurological system process,		GO:0004112~cyclic-nucleotide phosphodiesterase activity,GO:0004114~3',5'-cyclic-nucleotide phosphodiesterase activity,GO:0004115~3',5'-cyclic-AMP phosphodiesterase activity,GO:0008081~phosphoric diester hydrolase activity,	hsa00230:Purine metabolism,
RSPO4	R-spondin family, member 4	Homo sapiens	GO:0007166~cell surface receptor linked signal transduction,GO:0016055~Wnt receptor signaling pathway,	GO:0005576~extracellular region,	GO:0001871~pattern binding,GO:0005539~glycosaminoglycan binding,GO:0008201~heparin binding,GO:0030246~carbohydrate binding,GO:0030247~polysaccharide binding,		Anonychia congenita,
SLC25A19	solute carrier family 25 (mitochondrial thiamine pyrophosphate carrier), member 19	Homo sapiens	GO:0006862~nucleotide transport,GO:0015931~nucleobase, nucleoside, nucleotide and nucleic acid transport,GO:0030302~deoxynucleotide transport,GO:0055085~transmembrane transport,	GO:0005739~mitochondrion,GO:0005740~mitochondrial envelope,GO:0005743~mitochondrial inner membrane,GO:0016021~integral to membrane,GO:0019866~organelle inner membrane,GO:0031090~organelle membrane,GO:0031224~intrinsic to membrane,GO:0031966~mitochondrial membrane,GO:0031967~organelle envelope,GO:0031975~envelope,GO:0044429~mitochondrial part,	GO:0015215~nucleotide transmembrane transporter activity,GO:0015932~nucleobase, nucleoside, nucleotide and nucleic acid transmembrane transporter activity,GO:0030233~deoxynucleotide transmembrane transporter activity,		Microcephaly, Amish type,
SMNDC1	survival motor neuron domain containing 1	Homo sapiens	GO:0000245~spliceosome assembly,GO:0000375~RNA splicing, via transesterification reactions,GO:0000377~RNA splicing, via transesterification reactions with bulged adenosine as nucleophile,GO:0000398~nuclear mRNA splicing, via spliceosome,GO:0006396~RNA processing,GO:0006397~mRNA processing,GO:0006915~apoptosis,GO:0006917~induction of apoptosis,GO:0008219~cell death,GO:0008380~RNA splicing,GO:00109…	GO:0005654~nucleoplasm,GO:0005681~spliceosome,GO:0015030~Cajal body,GO:0016604~nuclear body,GO:0016607~nuclear speck,GO:0030529~ribonucleoprotein complex,GO:0031974~membrane-enclosed lumen,GO:0031981~nuclear lumen,GO:0043233~organelle lumen,GO:0044451~nucleoplasm part,GO:0070013~intracellular organelle lumen,	GO:0003723~RNA binding,GO:0031202~RNA splicing factor activity, transesterification mechanism,	hsa03040:Spliceosome,
TCF7L2	transcription factor 7-like 2 (T-cell specific, HMG-box)	Homo sapiens	GO:0001568~blood vessel development,GO:0001944~vasculature development,GO:0002791~regulation of peptide secretion,GO:0002793~positive regulation of peptide secretion,GO:0003006~reproductive developmental process,GO:0006350~transcription,GO:0006355~regulation of transcription, DNA-dependent,GO:0006357~regulation of transcription from RNA polymerase II promoter,GO:0006916~anti-apoptosis,GO:0007049~…	GO:0005654~nucleoplasm,GO:0005667~transcription factor complex,GO:0005829~cytosol,GO:0031974~membrane-enclosed lumen,GO:0031981~nuclear lumen,GO:0043233~organelle lumen,GO:0044445~cytosolic part,GO:0044451~nucleoplasm part,GO:0070013~intracellular organelle lumen,GO:0070369~beta-catenin-TCF7L2 complex,	GO:0003677~DNA binding,GO:0003700~transcription factor activity,GO:0003702~RNA polymerase II transcription factor activity,GO:0008013~beta-catenin binding,GO:0008134~transcription factor binding,GO:0016564~transcription repressor activity,GO:0016566~specific transcriptional repressor activity,GO:0019899~enzyme binding,GO:0019900~kinase binding,GO:0019901~protein kinase binding,GO:0030528~transcri…	hsa04310:Wnt signaling pathway,hsa04520:Adherens junction,hsa04916:Melanogenesis,hsa05200:Pathways in cancer,hsa05210:Colorectal cancer,hsa05213:Endometrial cancer,hsa05215:Prostate cancer,hsa05216:Thyroid cancer,hsa05217:Basal cell carcinoma,hsa05221:Acute myeloid leukemia,hsa05412:Arrhythmogenic right ventricular cardiomyopathy (ARVC),	A genome-wide association study identifies novel risk loci for type 2 diabetes,A genome-wide association study of type 2 diabetes in Finns detects multiple susceptibility variants,A variant in CDKAL1 influences insulin response and risk of type 2 diabetes,Adiposity-related heterogeneity in patterns of type 2 diabetes susceptibility observed in genome wide association data,Diabetes mellitus, type …
TLN2	talin 2	Homo sapiens	GO:0007010~cytoskeleton organization,GO:0007016~cytoskeletal anchoring at plasma membrane,GO:0007043~cell-cell junction assembly,GO:0007155~cell adhesion,GO:0008104~protein localization,GO:0022610~biological adhesion,GO:0032507~maintenance of protein location in cell,GO:0034329~cell junction assembly,GO:0034330~cell junction organization,GO:0045185~maintenance of protein location,GO:0045216~cell-…	GO:0001726~ruffle,GO:0005856~cytoskeleton,GO:0005886~plasma membrane,GO:0005911~cell-cell junction,GO:0005912~adherens junction,GO:0005924~cell-substrate adherens junction,GO:0005925~focal adhesion,GO:0009898~internal side of plasma membrane,GO:0015629~actin cytoskeleton,GO:0016323~basolateral plasma membrane,GO:0030054~cell junction,GO:0030055~cell-substrate junction,GO:0031252~cell leading edge…	GO:0003779~actin binding,GO:0005198~structural molecule activity,GO:0005200~structural constituent of cytoskeleton,GO:0008092~cytoskeletal protein binding,	hsa04510:Focal adhesion,
TMX3	thioredoxin-related transmembrane protein 3	Homo sapiens	GO:0019725~cellular homeostasis,GO:0042592~homeostatic process,GO:0045454~cell redox homeostasis,	GO:0005783~endoplasmic reticulum,GO:0016021~integral to membrane,GO:0031224~intrinsic to membrane,	GO:0003756~protein disulfide isomerase activity,GO:0016860~intramolecular oxidoreductase activity,GO:0016862~intramolecular oxidoreductase activity, interconverting keto- and enol-groups,GO:0016864~intramolecular oxidoreductase activity, transposing S-S bonds,
TTC14	tetratricopeptide repeat domain 14	Homo sapiens			GO:0003723~RNA binding,
TYRP1	tyrosinase-related protein 1	Homo sapiens	GO:0006582~melanin metabolic process,GO:0006631~fatty acid metabolic process,GO:0016050~vesicle organization,GO:0019748~secondary metabolic process,GO:0030318~melanocyte differentiation,GO:0032438~melanosome organization,GO:0033059~cellular pigmentation,GO:0042438~melanin biosynthetic process,GO:0042440~pigment metabolic process,GO:0043437~butanoic acid metabolic process,GO:0043438~acetoacetic ac…	GO:0012505~endomembrane system,GO:0012506~vesicle membrane,GO:0016021~integral to membrane,GO:0016023~cytoplasmic membrane-bounded vesicle,GO:0030659~cytoplasmic vesicle membrane,GO:0031090~organelle membrane,GO:0031224~intrinsic to membrane,GO:0031410~cytoplasmic vesicle,GO:0031982~vesicle,GO:0031988~membrane-bounded vesicle,GO:0033162~melanosome membrane,GO:0042470~melanosome,GO:0044433~cytopla…	GO:0005507~copper ion binding,GO:0016716~oxidoreductase activity, acting on paired donors, with incorporation or reduction of molecular oxygen, another compound as one donor, and incorporation of one atom of oxygen,GO:0042802~identical protein binding,GO:0042803~protein homodimerization activity,GO:0043167~ion binding,GO:0043169~cation binding,GO:0046872~metal ion binding,GO:0046914~transition me…	hsa00350:Tyrosine metabolism,hsa04916:Melanogenesis,	Albinism, brown,Albinism, rufous,Two newly identified genetic determinants of pigmentation in Europeans,
XYLT1	xylosyltransferase I	Homo sapiens	GO:0000271~polysaccharide biosynthetic process,GO:0005976~polysaccharide metabolic process,GO:0006022~aminoglycan metabolic process,GO:0006023~aminoglycan biosynthetic process,GO:0006024~glycosaminoglycan biosynthetic process,GO:0009266~response to temperature stimulus,GO:0009408~response to heat,GO:0009628~response to abiotic stimulus,GO:0016051~carbohydrate biosynthetic process,GO:0030203~glyco…	GO:0005576~extracellular region,GO:0005783~endoplasmic reticulum,GO:0005794~Golgi apparatus,GO:0016021~integral to membrane,GO:0031224~intrinsic to membrane,	GO:0008375~acetylglucosaminyltransferase activity,GO:0016763~transferase activity, transferring pentosyl groups,GO:0030158~protein xylosyltransferase activity,GO:0035252~UDP-xylosyltransferase activity,GO:0042285~xylosyltransferase activity,	hsa00532:Chondroitin sulfate biosynthesis,hsa00534:Heparan sulfate biosynthesis,	Pseudoxanthoma elasticum, modifier of severity of,
ZNF586	zinc finger protein 586	Homo sapiens	GO:0006350~transcription,GO:0006355~regulation of transcription, DNA-dependent,GO:0045449~regulation of transcription,GO:0051252~regulation of RNA metabolic process,		GO:0003677~DNA binding,GO:0008270~zinc ion binding,GO:0043167~ion binding,GO:0043169~cation binding,GO:0046872~metal ion binding,GO:0046914~transition metal ion binding,
