# Supplementary material for: Evidence for Positive Selection on a Number of MicroRNA Regulatory Interactions during Recent Human Evolution
Source: PLoS Genet. 2012 Mar 22;8(3):e1002578. doi: 10.1371/journal.pgen.1002578 (PMC3310733; doi:10.1371/journal.pgen.1002578)
Supplement: Table S3 — Functional annotation of the 7 genes selected for experimental validation. (XLS) [file pgen.1002578.s012.xls]

## Sheet: Sheet1
		Gene	SNPs	miRNAs	Ancestral allele	Derived allele	Functions and related disease of the gene
	1	TYPR1	rs683	miR-155	A	C	Pigmentation, albinism type3
			rs910	miR-155	C	A	Pigmentation, albinism type3
	2	TCF7L2	rs1056877	miR-330-3P	T	C	WNT, Diabetes
	3	ADD3	rs1127522	miR-378	A	G	membrane cytoskeleton, blood pressure
	4	SMNDC1	rs1050755	miR-329	A	G	RNA splicing, motor neuron disease
	5	SLC25A19	rs7198	miR-122	C	G	mitochondria carrier, related to microcephaly
	6	HEXA	rs3087652	miR-758	G	A	lysosome enzyme, related to Tay-Sachs disease
	7	HNF1B	rs1058166	miR-421	A	G	transcriptional factor, diabetes and retal disease
