# Supplementary material for: Evidence for Positive Selection on a Number of MicroRNA Regulatory Interactions during Recent Human Evolution
Source: PLoS Genet. 2012 Mar 22;8(3):e1002578. doi: 10.1371/journal.pgen.1002578 (PMC3310733; doi:10.1371/journal.pgen.1002578)
Supplement: Table S4 — miRNA families considered in this study. miRNAs were grouped into families based on their seed identity. The miRNA family information was deposited in TargetScanS. (XLS) [file pgen.1002578.s013.xls]

## Sheet: Sheet1
NOTE: miR-768-5p has been withdrawn from miRBase in the course of the project.
miRfam	seeds	TaxID
let-7/98	GAGGUAG	9606
miR-1/206	GGAAUGU	9606
miR-10	ACCCUGU	9606
miR-101	ACAGUAC	9606
miR-103/107	GCAGCAU	9606
miR-105.h	CAAAUGC	9606
miR-106/302	AAGUGCU	9606
miR-1178	UGCUCAC	9606
miR-1179	AGCAUUC	9606
miR-1180	UUCCGGC	9606
miR-1181	CGUCGCC	9606
miR-1182	AGGGUCU	9606
miR-1183	ACUGUAG	9606
miR-1184	CUGCAGC	9606
miR-1185	GAGGAUA	9606
miR-1197	AGGACAC	9606
miR-1200	UCCUGAG	9606
miR-1201	GCCUGAU	9606
miR-1202	UGCCAGC	9606
miR-1203	CCGGAGC	9606
miR-1204	CGUGGCC	9606
miR-1205	CUGCAGG	9606
miR-1206	GUUCAUG	9606
miR-1207-5p	GGCAGGG	9606
miR-1208	CACUGUU	9606
miR-122	GGAGUGU	9606
miR-1224-3p	CCCACCU	9606
miR-1224/1224-5p	UGAGGAC	9606
miR-1225-3p	GAGCCCC	9606
miR-1225-5p	UGGGUAC	9606
miR-1226/1838	CACCAGC	9606
miR-1227	GUGCCAC	9606
miR-1228	CACACCU	9606
miR-1229	UCUCACC	9606
miR-1231	UGUCUGG	9606
miR-1233	GAGCCCU	9606
miR-1234	CGGCCUG	9606
miR-1236	CUCUUCC	9606
miR-1237	CCUUCUG	9606
miR-1238	UUCCUCG	9606
miR-124/506	AAGGCAC	9606
miR-1243	ACUGGAU	9606
miR-1244	AGUAGUU	9606
miR-1245	AGUGAUC	9606
miR-1246	AUGGAUU	9606
miR-1247	CCCGUCC	9606
miR-1248	CCUUCUU	9606
miR-1249	CGCCCUU	9606
miR-125/351	CCCUGAG	9606
miR-1250	CGGUGCU	9606
miR-1251	CUCUAGC	9606
miR-1252	GAAGGAA	9606
miR-1253	GAGAAGA	9606
miR-1254	GCCUGGA	9606
miR-1255	GGAUGAG	9606
miR-1256	GGCAUUG	9606
miR-1257	GUGAAUG	9606
miR-1258	GUUAGGA	9606
miR-1259	UAUAUGA	9606
miR-125a-3p	CAGGUGA	9606
miR-126/126-3p	CGUACCG	9606
miR-1260	UCCCACC	9606
miR-1261	UGGAUAA	9606
miR-1262	UGGGUGA	9606
miR-1263	UGGUACC	9606
miR-1264	AAGUCUU	9606
miR-1265	AGGAUGU	9606
miR-1266	CUCAGGG	9606
miR-1268	GGGCGUG	9606
miR-1269	UGGACUG	9606
miR-127	CGGAUCC	9606
miR-127-5p	UGAAGCU	9606
miR-1272	AUGAUGA	9606
miR-1273	GGCGACA	9606
miR-1274a	UCCCUGU	9606
miR-1274b	CCCUGUU	9606
miR-1275	UGGGGGA	9606
miR-1276	AAAGAGC	9606
miR-1277	ACGUAGA	9606
miR-1278	AGUACUG	9606
miR-1279	CAUAUUG	9606
miR-128	CACAGUG	9606
miR-1280	CCCACCG	9606
miR-1281	CGCCUCC	9606
miR-1282	CGUUUGC	9606
miR-1283	CUACAAA	9606
miR-1284	CUAUACA	9606
miR-1286	GCAGGAC	9606
miR-1287	GCUGGAU	9606
miR-1288	GGACUGC	9606
miR-1289	GGAGUCC	9606
miR-129-3p	AGCCCUU	9606
miR-129/129-5p	UUUUUGC	9606
miR-1290	GGAUUUU	9606
miR-1291	GGCCCUG	9606
miR-1292	GGGAACG	9606
miR-1293	GGGUGGU	9606
miR-1294	GUGAGGU	9606
miR-1295	UAGGCCG	9606
miR-1296	UAGGGCC	9606
miR-1298	UCAUUCG	9606
miR-1299	UCUGGAA	9606
miR-130/301	AGUGCAA	9606
miR-1300	UGAGAAG	9606
miR-1301	UGCAGCU	9606
miR-1302	UGGGACA	9606
miR-1303	UUAGAGA	9606
miR-1304	UUGAGGC	9606
miR-1305	UUUCAAC	9606
miR-1306.h	CGUUGGC	9606
miR-1307	CUCGGCG	9606
miR-1308	CAUGGGU	9606
miR-132/212	AACAGUC	9606
miR-1321	AGGGAGG	9606
miR-1322	AUGAUGC	9606
miR-1324	CAGACAG	9606
miR-133	UUGGUCC	9606
miR-134	GUGACUG	9606
miR-135	AUGGCUU	9606
miR-136	CUCCAUU	9606
miR-137	UAUUGCU	9606
miR-138	GCUGGUG	9606
miR-139-3p	GAGACGC	9606
miR-139-5p	CUACAGU	9606
miR-140-3p	ACCACAG	9606
miR-140/140-5p/876-3p	AGUGGUU	9606
miR-141/200a	AACACUG	9606
miR-142-3p	GUAGUGU	9606
miR-142-5p	AUAAAGU	9606
miR-143	GAGAUGA	9606
miR-144	ACAGUAU	9606
miR-145	UCCAGUU	9606
miR-146	GAGAACU	9606
miR-146b-3p	GCCCUGU	9606
miR-147/147a	UGUGUGG	9606
miR-147/147b	UGUGCGG	9606
miR-148/152	CAGUGCA	9606
miR-149	CUGGCUC	9606
miR-15/16/195/424/497	AGCAGCA	9606
miR-150	CUCCCAA	9606
miR-151	CGAGGAG	9606
miR-151-3p	UAGACUG	9606
miR-153	UGCAUAG	9606
miR-154	AGGUUAU	9606
miR-155	UAAUGCU	9606
miR-17-5p/20/93.mr/106/519.d	AAAGUGC	9606
miR-181	ACAUUCA	9606
miR-182	UUGGCAA	9606
miR-1825	CCAGUGC	9606
miR-1826	UUGAUCA	9606
miR-183	AUGGCAC	9606
miR-184	GGACGGA	9606
miR-185/882	GGAGAGA	9606
miR-186	AAAGAAU	9606
miR-187	CGUGUCU	9606
miR-188-3p	UCCCACA	9606
miR-188/188-5p	AUCCCUU	9606
miR-18ab	AAGGUGC	9606
miR-19	GUGCAAA	9606
miR-190	GAUAUGU	9606
miR-191	AACGGAA	9606
miR-192/215	UGACCUA	9606
miR-193a/193a-5p	GGGUCUU	9606
miR-193ab	ACUGGCC	9606
miR-194	GUAACAG	9606
miR-196ab	AGGUAGU	9606
miR-197	UCACCAC	9606
miR-198	GUCCAGA	9606
miR-199/199-3p	CAGUAGU	9606
miR-199/199-5p	CCAGUGU	9606
miR-200bc/429	AAUACUG	9606
miR-202/202-3p	GAGGUAU	9606
miR-203	UGAAAUG	9606
miR-204/211	UCCCUUU	9606
miR-205	CCUUCAU	9606
miR-208/208ab	UAAGACG	9606
miR-21/590-5p	AGCUUAU	9606
miR-210	UGUGCGU	9606
miR-214/761	CAGCAGG	9606
miR-216/216a	AAUCUCA	9606
miR-216/216b	AAUCUCU	9606
miR-217	ACUGCAU	9606
miR-218	UGUGCUU	9606
miR-219-1-3p.h	GAGUUGA	9606
miR-219-2-3p	GAAUUGU	9606
miR-219/219-5p	GAUUGUC	9606
miR-22	AGCUGCC	9606
miR-220a	CACACCG	9606
miR-220b	CACCACC	9606
miR-220c	CACAGGG	9606
miR-221/222	GCUACAU	9606
miR-223	GUCAGUU	9606
miR-224	AAGUCAC	9606
miR-23ab	UCACAUU	9606
miR-24	GGCUCAG	9606
miR-25/32/92/92ab/363/367	AUUGCAC	9606
miR-26ab/1297	UCAAGUA	9606
miR-27ab	UCACAGU	9606
miR-28/28-3p	ACUAGAU	9606
miR-28/28-5p/708	AGGAGCU	9606
miR-290-5p/292-5p/371-5p	CUCAAAC	9606
miR-291b-3p/519a/519b-3p/519c-3p	AAGUGCA	9606
miR-296-5p	GGGCCCC	9606
miR-296/296-3p	AGGGUUG	9606
miR-297/297a/297b-5p/297c	UGUAUGU	9606
miR-298.h	GCAGAAG	9606
miR-299/299-3p	AUGUGGG	9606
miR-299/299-5p	GGUUUAC	9606
miR-29abc	AGCACCA	9606
miR-300	AUACAAG	9606
miR-302ac/520f	AGUGCUU	9606
miR-302f	AAUUGCU	9606
miR-30a/30a-5p/30b/30b-5p/30cde/384-5p	GUAAACA	9606
miR-31	GGCAAGA	9606
miR-320/320abcd	AAAGCUG	9606
miR-323-5p	GGUGGUC	9606
miR-323/323-3p	ACAUUAC	9606
miR-324-3p.h	CUGCCCC	9606
miR-324-5p	GCAUCCC	9606
miR-325/325-5p	CUAGUAG	9606
miR-326/330/330-5p	CUCUGGG	9606
miR-328	UGGCCCU	9606
miR-329/362-3p	ACACACC	9606
miR-33/33ab	UGCAUUG	9606
miR-330-3p	CAAAGCA	9606
miR-331-5p	UAGGUAU	9606
miR-331/331-3p	CCCCUGG	9606
miR-335/335-5p	CAAGAGC	9606
miR-337-3p	UCCUAUA	9606
miR-337-5p.h	AACGGCU	9606
miR-338-5p	ACAAUAU	9606
miR-338/338-3p	CCAGCAU	9606
miR-339-3p	GAGCGCC	9606
miR-339-5p	CCCUGUC	9606
miR-340/340-5p	UAUAAAG	9606
miR-342-5p	GGGGUGC	9606
miR-342/342-3p	CUCACAC	9606
miR-344-5p/484	CAGGCUC	9606
miR-345	CUGACUC	9606
miR-346	GUCUGCC	9606
miR-34a/34b-5p/34c/34c-5p/449/449abc/699	GGCAGUG	9606
miR-34b-3p/34c-3p	AUCACUA	9606
miR-34b.h	AAUCACU	9606
miR-361-3p	CCCCCAG	9606
miR-361/361-5p	UAUCAGA	9606
miR-362-5p	AUCCUUG	9606
miR-365	AAUGCCC	9606
miR-369-5p	GAUCGAC	9606
miR-369/369-3p	AUAAUAC	9606
miR-370	CCUGCUG	9606
miR-371-3p	AGUGCCG	9606
miR-374/374ab	UAUAAUA	9606
miR-375	UUGUUCG	9606
miR-376/376ab/376b-3p	UCAUAGA	9606
miR-376c	ACAUAGA	9606
miR-377	UCACACA	9606
miR-378/422a	CUGGACU	9606
miR-379	GGUAGAC	9606
miR-380	AUGUAAU	9606
miR-382	AAGUUGU	9606
miR-383	GAUCAGA	9606
miR-384/384-3p	UUCCUAG	9606
miR-409-3p	AAUGUUG	9606
miR-409-5p	GGUUACC	9606
miR-410	AUAUAAC	9606
miR-411	AGUAGAC	9606
miR-412.hr	CUUCACC	9606
miR-421	UCAACAG	9606
miR-423/423-3p	GCUCGGU	9606
miR-423a/423-5p	GAGGGGC	9606
miR-425/489	AUGACAC	9606
miR-431	GUCUUGC	9606
miR-432	CUUGGAG	9606
miR-433	UCAUGAU	9606
miR-448	UGCAUAU	9606
miR-450a/450a-5p	UUUGCGA	9606
miR-450b-3p/769-3p	UGGGAUC	9606
miR-450b/450b-5p	UUUGCAA	9606
miR-451	AACCGUU	9606
miR-452.h	ACUGUUU	9606
miR-453.h	GGUUGUC	9606
miR-455/455-3p	CAGUCCA	9606
miR-455/455-5p	AUGUGCC	9606
miR-483/483-3p	CACUCCU	9606
miR-483/483-5p	AGACGGG	9606
miR-485-3p	UCAUACA	9606
miR-485/485-5p	GAGGCUG	9606
miR-486-3p	GGGGCAG	9606
miR-486/486-5p	CCUGUAC	9606
miR-487/487b	AUCGUAC	9606
miR-487a	AUCAUAC	9606
miR-488	UGAAAGG	9606
miR-489.h	UGACAUC	9606
miR-490-5p	CAUGGAU	9606
miR-490/490-3p	AACCUGG	9606
miR-491/491-3p	UUAUGCA	9606
miR-491/491-5p	GUGGGGA	9606
miR-492	GGACCUG	9606
miR-493	GAAGGUC	9606
miR-494	GAAACAU	9606
miR-495/1192	AACAAAC	9606
miR-496	GAGUAUU	9606
miR-498	UUCAAGC	9606
miR-499-3p	ACAUCAC	9606
miR-499/499-5p	UAAGACU	9606
miR-500.h	AAUCCUU	9606
miR-500/501-3p/502/502-3p	AUGCACC	9606
miR-501/501-5p	AUCCUUU	9606
miR-502-5p	UCCUUGC	9606
miR-503	AGCAGCG	9606
miR-504	GACCCUG	9606
miR-505.hm	GUCAACA	9606
miR-507/557	UUUGCAC	9606
miR-508-3p	GAUUGUA	9606
miR-508-5p	ACUCCAG	9606
miR-509-3p.h	GAUUGGU	9606
miR-509-5p/509-3-5p	ACUGCAG	9606
miR-510	ACUCAGG	9606
miR-511.h	UGUCUUU	9606
miR-512-3p/1186	AGUGCUG	9606
miR-512-5p	ACUCAGC	9606
miR-513a-3p	AAAUUUC	9606
miR-513a-5p	UCACAGG	9606
miR-513b	UCACAAG	9606
miR-513c	UCUCAAG	9606
miR-514	UUGACAC	9606
miR-515-3p/519e	AGUGCCU	9606
miR-515-5p	UCUCCAA	9606
miR-516a-3p	GCUUCCU	9606
miR-516a-5p	UCUCGAG	9606
miR-516b	UCUGGAG	9606
miR-517ac	UCGUGCA	9606
miR-517b	CGUGCAU	9606
miR-518a-3p/518bcf/518d-3p	AAAGCGC	9606
miR-518a-5p/527	UGCAAAG	9606
miR-518d-5p/519b-5p/519c-5p/520c-5p/526a	UCUAGAG	9606
miR-518e	AAGCGCU	9606
miR-520a-5p/525-5p	UCCAGAG	9606
miR-520d-5p/524-5p	UACAAAG	9606
miR-520gh	CAAAGUG	9606
miR-521	ACGCACU	9606
miR-522	AAAUGGU	9606
miR-523	AACGCGC	9606
miR-524-3p/525-3p	AAGGCGC	9606
miR-526b	UCUUGAG	9606
miR-532-3p	CUCCCAC	9606
miR-532/532-5p	AUGCCUU	9606
miR-539	GAGAAAU	9606
miR-541/654-5p	GGUGGGC	9606
miR-542-5p.h	CGGGGAU	9606
miR-542/542-3p	GUGACAG	9606
miR-543	AACAUUC	9606
miR-544	UUCUGCA	9606
miR-545	CAGCAAA	9606
miR-548a-3p/548ef	AAAACUG	9606
miR-548a-5p/548b-5p/548c-5p/548d-5p/548hij/559	AAAGUAA	9606
miR-548b-3p	AAGAACC	9606
miR-548c-3p	AAAAAUC	9606
miR-548d-3p	AAAAACC	9606
miR-548g	AAACUGU	9606
miR-548k	AAAGUAC	9606
miR-548l	AAAGUAU	9606
miR-548m	AAAGGUA	9606
miR-548n	AAAAGUA	9606
miR-548o/1323	CAAAACU	9606
miR-548p	AGCAAAA	9606
miR-549	GACAACU	9606
miR-550	GUGCCUG	9606
miR-551ab	CGACCCA	9606
miR-552	ACAGGUG	9606
miR-553	AAACGGU	9606
miR-554	CUAGUCC	9606
miR-555	GGGUAAG	9606
miR-556-3p	UAUUACC	9606
miR-556-5p	AUGAGCU	9606
miR-558	GAGCUGC	9606
miR-561	AAAGUUU	9606
miR-562	AAGUAGC	9606
miR-563	GGUUGAC	9606
miR-564	GGCACGG	9606
miR-566	GGCGCCU	9606
miR-567	GUAUGUU	9606
miR-568	UGUAUAA	9606
miR-569	GUUAAUG	9606
miR-570	GAAAACA	9606
miR-571	GAGUUGG	9606
miR-572	UCCGCUC	9606
miR-573	UGAAGUG	9606
miR-574-5p	GAGUGUG	9606
miR-574/574-3p	ACGCUCA	9606
miR-575	AGCCAGU	9606
miR-576-3p	AGAUGUG	9606
miR-576-5p	UUCUAAU	9606
miR-577	AGAUAAA	9606
miR-578	UUCUUGU	9606
miR-579	UCAUUUG	9606
miR-580	UGAGAAU	9606
miR-581/669d	CUUGUGU	9606
miR-582-3p	AACUGGU	9606
miR-582-3p/1267	CUGUUGA	9606
miR-582-5p.h	UACAGUU	9606
miR-583	AAAGAGG	9606
miR-584	UAUGGUU	9606
miR-585	GGGCGUA	9606
miR-586	AUGCAUU	9606
miR-587	UUCCAUA	9606
miR-588	UGGCCAC	9606
miR-589	GAGAACC	9606
miR-590/590-3p	AAUUUUA	9606
miR-591	GACCAUG	9606
miR-592	UGUGUCA	9606
miR-592/599	UUGUGUC	9606
miR-593	GUCUCUG	9606
miR-595	AAGUGUG	9606
miR-596	AGCCUGC	9606
miR-597	GUGUCAC	9606
miR-598/598-3p	ACGUCAU	9606
miR-600	CUUACAG	9606
miR-601	GGUCUAG	9606
miR-602	ACACGGG	9606
miR-603	ACACACU	9606
miR-604	GGCUGCG	9606
miR-605	AAAUCCC	9606
miR-606	AACUACU	9606
miR-607	UUCAAAU	9606
miR-608	GGGGUGG	9606
miR-609	GGGUGUU	9606
miR-610	GAGCUAA	9606
miR-611	CGAGGAC	9606
miR-612/1285	CUGGGCA	9606
miR-614	AACGCCU	9606
miR-615-3p	CCGAGCC	9606
miR-615-5p	GGGGUCC	9606
miR-616	GUCAUUG	9606
miR-617	GACUUCC	9606
miR-618	AACUCUA	9606
miR-619	ACCUGGA	9606
miR-620/1270	UGGAGAU	9606
miR-621	GCUAGCA	9606
miR-622	CAGUCUG	9606
miR-623	UCCCUUG	9606
miR-624	ACAAGGU	9606
miR-625	GGGGGAA	9606
miR-626	GCUGUCU	9606
miR-627	UGAGUCU	9606
miR-628-3p	CUAGUAA	9606
miR-628-5p	UGCUGAC	9606
miR-629	GGGUUUA	9606
miR-630	GUAUUCU	9606
miR-631	GACCUGG	9606
miR-632	UGUCUGC	9606
miR-633	UAAUAGU	9606
miR-634	ACCAGCA	9606
miR-635	CUUGGGC	9606
miR-636	GUGCUUG	9606
miR-637	CUGGGGG	9606
miR-638	GGGAUCG	9606
miR-639	UCGCUGC	9606
miR-640	UGAUCCA	9606
miR-641	AAGACAU	9606
miR-642	UCCCUCU	9606
miR-643	CUUGUAU	9606
miR-644	GUGUGGC	9606
miR-645	CUAGGCU	9606
miR-646	AGCAGCU	9606
miR-647	UGGCUGC	9606
miR-648	AGUGUGC	9606
miR-649	AACCUGU	9606
miR-650	GGAGGCA	9606
miR-651	UUAGGAU	9606
miR-652	AUGGCGC	9606
miR-653	UGUUGAA	9606
miR-654-3p	AUGUCUG	9606
miR-655	UAAUACA	9606
miR-656	AUAUUAU	9606
miR-657	GCAGGUU	9606
miR-658	GCGGAGG	9606
miR-659	UUGGUUC	9606
miR-660	ACCCAUU	9606
miR-661	GCCUGGG	9606
miR-662	CCCACGU	9606
miR-663	GGCGGGG	9606
miR-663b	GUGGCCC	9606
miR-664.hr	AUUCAUU	9606
miR-665	CCAGGAG	9606
miR-668	GUCACUC	9606
miR-671-5p	GGAAGCC	9606
miR-671/671-3p	CCGGUUC	9606
miR-675/675-5p	GGUGCGG	9606
miR-7/7ab	GGAAGAC	9606
miR-709/1827	GAGGCAG	9606
miR-720.h	CUCGCUG	9606
miR-744	GCGGGGC	9606
miR-758	UUGUGAC	9606
miR-760/1842	GGCUCUG	9606
miR-763/1207-3p	CAGCUGG	9606
miR-765	GGAGGAG	9606
miR-766	CUCCAGC	9606
miR-767-3p	CUGCUCA	9606
miR-767-5p	GCACCAU	9606
miR-768-3p	CACAAUG	9606
miR-768-5p	UUGGAGG	9606
miR-769-5p	GAGACCU	9606
miR-770-5p	CCAGUAC	9606
miR-802.h	AGUAACA	9606
miR-873	CAGGAAC	9606
miR-874	UGCCCUG	9606
miR-875-3p.h	CUGGAAA	9606
miR-875-5p	AUACCUC	9606
miR-876-3p	GGUGGUU	9606
miR-876-5p	GGAUUUC	9606
miR-877	UAGAGGA	9606
miR-881/892a	ACUGUGU	9606
miR-885-3p	GGCAGCG	9606
miR-885-5p	CCAUUAC	9606
miR-886-3p	GCGGGUG	9606
miR-886-5p	GGGUCGG	9606
miR-887	UGAACGG	9606
miR-888	ACUCAAA	9606
miR-889	UAAUAUC	9606
miR-890	ACUUGGA	9606
miR-891a	GCAACGA	9606
miR-891b	GCAACUU	9606
miR-892b	ACUGGCU	9606
miR-9	CUUUGGU	9606
miR-920	GGGAGCU	9606
miR-921	UAGUGAG	9606
miR-922	CAGCAGA	9606
miR-923	UCAGCGG	9606
miR-924	GAGUCUU	9606
miR-933	GUGCGCA	9606
miR-934	GUCUACU	9606
miR-935	CAGUUAC	9606
miR-936	CAGUAGA	9606
miR-937	UCCGCGC	9606
miR-938	GCCCUUA	9606
miR-939	GGGGAGC	9606
miR-940	AGGCAGG	9606
miR-941	ACCCGGC	9606
miR-942	CUUCUCU	9606
miR-943	UGACUGU	9606
miR-944	AAUUAUU	9606
miR-95	UCAACGG	9606
miR-96/1271	UUGGCAC	9606
miR-99ab/100	ACCCGUA	9606
